# Supplementary material for: 6-De­oxy-6-fluoro-d-galactose
Source: Acta Crystallogr Sect E Struct Rep Online. 2010 May 12;66(Pt 6):o1315. doi: 10.1107/S1600536810016612 (PMC2979621; doi:10.1107/S1600536810016612)
Supplement: Supplementary file 1 [file e-66-o1315-sup1.cif]

##############################################################################
###                                                                        ###
###        Electronic paper (Acta Crystallographica Section E)             ###
###                                                                        ###
##############################################################################
#                                                                            #
# This CIF contains the data in a paper accepted for publication in Acta     #
# Crystallographica Section E. It conforms to the requirements of Notes      #
# for Authors for Section E, and has been peer reviewed under the auspices   #
# of the IUCr Commission on Journals.                                        #
#                                                                            #
# Full details of the Crystallographic Information File format               #
# are given in the paper "The Crystallographic Information File (CIF):       #
# a New Standard Archive File for Crystallography" by S. R. Hall, F. H.      #
# Allen and I. D. Brown [Acta Cryst. (1991), A47, 655-685].                  #
#                                                                            #
# The current version of the core CIF dictionary is obtainable from          #
# ftp://ftp.iucr.org/pub/cif_core.dic. The current version number is 2.4.    #
#                                                                            #
# Software is freely available for graphical display of the structure(s) in  #
# this CIF.  For information consult the CIF home page http://www.iucr.org/  #
# cif/home.html                                                              #
#                                                                            #
# This file may be used for bona fide research purposes within the           #
# scientific community so long as proper attribution is given to the journal # 
# article from which it was obtained.                                        #
#                                                                            #
##############################################################################
                                             
data_global
_audit_creation_method     CRYSTALS_ver_12.86
_journal_date_recd_electronic     2010-04-23
_journal_date_accepted     2010-05-06
_journal_name_full     'Acta Crystallographica, Section E'
_journal_year     2010
_journal_volume     66
_journal_issue      6
_journal_page_first     o1315
_journal_page_last     o1315
_journal_paper_category     QO
_journal_coeditor_code     LH5035
_publ_contact_author_name     'Sarah Jenkinson'
_publ_contact_author_address
;
 Chemical Crystallography Laboratory,
 Department of Chemistry,
University of Oxford, Mansfield Road, Oxford OX1 3TA, England.
;
_publ_contact_author_email     sarah.jenkinson@chem.ox.ac.uk
_publ_contact_author_fax     '+44 1865 000000'
_publ_contact_author_phone     '+44 1865 000000'
_publ_section_title
;
6-Deoxy-6-fluoro-D-galactose
;
loop_
    _publ_author_name
    _publ_author_address
    'Jenkinson, Sarah F.'
;
Department of Organic Chemistry, Chemistry Research Laboratory
University of Oxford, Mansfield Road, Oxford OX1 3TA, England
;
    'Best, Daniel'
;
Department of Organic Chemistry, Chemistry Research Laboratory
University of Oxford, Mansfield Road, Oxford OX1 3TA, England
;
    'Izumori, Ken'
;
Rare Sugar Research Centre, Kagawa University, 2393 Miki-cho, Kita-gun,
Kagawa 761-0795, Japan
;
    'Wilson, Francis X.'
;
Summit PLC, 91 Milton Park, Abingdon, Oxon OX14 4RY, England
;
    'Alexander C. Weymouth-Wilson'
;
Dextra Laboratories Ltd, Science and Technology Centre, Whiteknights Road,
Reading RG6 6BZ, England
;
    'Fleet, George W. J.'
;
Department of Organic Chemistry, Chemistry Research Laboratory
University of Oxford, Mansfield Road, Oxford OX1 3TA, England
;
    'Thompson, Amber L.'
;
Department of Chemical Crystallography, Chemistry Research Laboratory,
University of Oxford, Mansfield Road, Oxford OX1 3TA, England
;
_chemical_name_systematic     ?
_chemical_melting_point     ?
data_I
_chemical_name_systematic
;
6-Deoxy-6-fluoro-D-galactose
;
_chemical_formula_moiety     'C6 H11 F1 O5'
_chemical_formula_sum     'C6 H11 F1 O5'
_chemical_formula_iupac     'C6 H11 F1 O5'
_chemical_formula_weight     182.15
_symmetry_cell_setting     'orthorhombic'
_symmetry_space_group_name_H-M     'P 21 21 21'
_symmetry_space_group_name_Hall     'P 2ac 2ab'
loop_
    _symmetry_equiv_pos_as_xyz
    'x,y,z'
    'x+1/2,-y+1/2,-z'
    '-x,y+1/2,-z+1/2'
    '-x+1/2,-y,z+1/2'
_cell_length_a     6.7928(3)
_cell_length_b     7.5822(3)
_cell_length_c     14.1165(6)
_cell_angle_alpha     90
_cell_angle_beta     90
_cell_angle_gamma     90
_cell_volume     727.06(5)
_cell_formula_units_Z     4
_cell_measurement_reflns_used     976
_cell_measurement_theta_min     5
_cell_measurement_theta_max     27
_cell_measurement_temperature     150
_exptl_crystal_description     'plate'
_exptl_crystal_colour     'colourless'
_exptl_crystal_size_max     0.25
_exptl_crystal_size_mid     0.15
_exptl_crystal_size_min     0.15
_exptl_crystal_density_diffrn     1.664
_exptl_crystal_density_meas     ?
_exptl_crystal_density_method     'not measured'
_exptl_crystal_F_000     384
_exptl_absorpt_coefficient_mu     0.159
_exptl_absorpt_correction_type     multi-scan
_exptl_absorpt_process_details     '(DENZO/SCALEPACK; Otwinowski & Minor, 1997)'
_exptl_absorpt_correction_T_min     0.88
_exptl_absorpt_correction_T_max     0.98
_diffrn_ambient_temperature     150
_diffrn_radiation_type     'Mo K\a'
_diffrn_radiation_wavelength     0.71073
_diffrn_radiation_monochromator     'graphite'
_diffrn_measurement_device_type     'Area'
_diffrn_measurement_device     'Nonius KappaCCD'
_diffrn_measurement_method     \w
_diffrn_reflns_number     6912
_diffrn_reflns_av_R_equivalents     0.082
_diffrn_reflns_theta_min     5.099
_diffrn_reflns_theta_max     27.406
_diffrn_reflns_theta_full     27.406
_diffrn_measured_fraction_theta_max     0.990
_diffrn_measured_fraction_theta_full     0.990
_diffrn_reflns_limit_h_min     -8
_diffrn_reflns_limit_h_max     8
_diffrn_reflns_limit_k_min     -9
_diffrn_reflns_limit_k_max     9
_diffrn_reflns_limit_l_min     -18
_diffrn_reflns_limit_l_max     18
_diffrn_standards_number     0
_diffrn_standards_interval_count     .
_diffrn_standards_interval_time     .
_diffrn_standards_decay_%     ?
_reflns_number_total     978
_reflns_number_gt     855
_reflns_threshold_expression     I>2\s(I)
_refine_ls_structure_factor_coef     Fsqd
_refine_ls_matrix_type     full
_refine_ls_R_factor_all     0.0555
_refine_ls_R_factor_gt     0.0477
_refine_ls_wR_factor_all     0.1193
_refine_ls_wR_factor_gt     0.1160
_refine_ls_wR_factor_ref     0.1193
_refine_ls_goodness_of_fit_ref     0.9973
_refine_ls_number_reflns     978
_refine_ls_number_parameters     109
_refine_ls_number_restraints     0
_refine_ls_hydrogen_treatment     constr
_refine_ls_weighting_scheme     calc
_refine_ls_weighting_details
;
Method= Modified Sheldrick
w=1/[\s^2^(F^2^) + ( 0.06P)^2^ + 0.71P], where P=[max(Fo^2^,0) + 2Fc^2^]/3
;
_atom_sites_solution_hydrogens     geom
_atom_sites_solution_primary     direct
_refine_ls_shift/su_max     0.000180
_refine_diff_density_max     0.39
_refine_diff_density_min     -0.33
_refine_ls_extinction_method     'None'
loop_
    _atom_type_symbol
    _atom_type_scat_dispersion_real
    _atom_type_scat_dispersion_imag
    _atom_type_scat_source
    C 0.0033 0.0016 'International Tables Vol C 4.2.6.8 and 6.1.1.4'
    H 0.0000 0.0000 'International Tables Vol C 4.2.6.8 and 6.1.1.4'
    F 0.0171 0.0103 'International Tables Vol C 4.2.6.8 and 6.1.1.4'
    O 0.0106 0.0060 'International Tables Vol C 4.2.6.8 and 6.1.1.4'
_computing_data_collection     'COLLECT (Nonius, 2001)'
_computing_cell_refinement     'DENZO/SCALEPACK (Otwinowski & Minor, 1997)'
_computing_data_reduction     'DENZO/SCALEPACK (Otwinowski & Minor, 1997)'
_computing_structure_solution     'SIR92 (Altomare <i>et al.</i>,  1994)'
_computing_structure_refinement     'CRYSTALS (Betteridge <i>et al.</i>,  2003)'
_computing_molecular_graphics     'CAMERON (Watkin <i>et al.</i>,  1996)'
_computing_publication_material     'CRYSTALS (Betteridge <i>et al.</i>,  2003)'
loop_
    _atom_site_type_symbol
    _atom_site_label
    _atom_site_fract_x
    _atom_site_fract_y
    _atom_site_fract_z
    _atom_site_U_iso_or_equiv
    _atom_site_adp_type
    _atom_site_occupancy
    _atom_site_disorder_assembly
    _atom_site_disorder_group
    F F1 0.9642(3) 0.0074(3) 0.67642(15) 0.0322 Uani 1.0000 . .
    C C2 0.8064(5) 0.1203(4) 0.7000(2) 0.0241 Uani 1.0000 . .
    C C3 0.8368(5) 0.2957(4) 0.6533(2) 0.0197 Uani 1.0000 . .
    O O4 0.8221(3) 0.2665(3) 0.55221(14) 0.0197 Uani 1.0000 . .
    C C5 0.8651(5) 0.4205(4) 0.4981(2) 0.0199 Uani 1.0000 . .
    O O6 1.0586(3) 0.4776(3) 0.51563(17) 0.0249 Uani 1.0000 . .
    C C7 0.7217(5) 0.5681(4) 0.5230(2) 0.0193 Uani 1.0000 . .
    O O8 0.7765(3) 0.7197(3) 0.46922(16) 0.0253 Uani 1.0000 . .
    C C9 0.7242(5) 0.6033(4) 0.6292(2) 0.0196 Uani 1.0000 . .
    C C10 0.6857(5) 0.4332(4) 0.6843(2) 0.0207 Uani 1.0000 . .
    O O11 0.4899(3) 0.3738(3) 0.66532(15) 0.0234 Uani 1.0000 . .
    O O12 0.5874(3) 0.7379(3) 0.65554(15) 0.0225 Uani 1.0000 . .
    H H21 0.6889 0.0662 0.6738 0.0302 Uiso 1.0000 . .
    H H22 0.7979 0.1319 0.7701 0.0295 Uiso 1.0000 . .
    H H31 0.9723 0.3377 0.6670 0.0229 Uiso 1.0000 . .
    H H51 0.8463 0.3902 0.4278 0.0240 Uiso 1.0000 . .
    H H71 0.5858 0.5333 0.5064 0.0246 Uiso 1.0000 . .
    H H91 0.8539 0.6454 0.6460 0.0234 Uiso 1.0000 . .
    H H101 0.7044 0.4557 0.7541 0.0250 Uiso 1.0000 . .
    H H121 0.4980 0.7488 0.6170 0.0346 Uiso 1.0000 . .
    H H111 0.4489 0.3361 0.7175 0.0347 Uiso 1.0000 . .
    H H61 1.1320 0.3983 0.4931 0.0374 Uiso 1.0000 . .
    H H81 0.7170 0.8119 0.4811 0.0389 Uiso 1.0000 . .
loop_
    _atom_site_aniso_label
    _atom_site_aniso_U_11
    _atom_site_aniso_U_22
    _atom_site_aniso_U_33
    _atom_site_aniso_U_12
    _atom_site_aniso_U_13
    _atom_site_aniso_U_23
    F1 0.0339(11) 0.0274(10) 0.0352(11) 0.0100(9) 0.0011(9) 0.0051(9)
    C2 0.0227(16) 0.0222(15) 0.0273(15) 0.0057(15) 0.0012(14) 0.0016(13)
    C3 0.0187(14) 0.0211(14) 0.0193(14) 0.0019(13) 0.0003(12) 0.0014(12)
    O4 0.0221(11) 0.0165(10) 0.0205(10) -0.0024(9) 0.0011(9) 0.0005(9)
    C5 0.0189(15) 0.0168(14) 0.0241(14) -0.0029(12) 0.0029(12) 0.0020(12)
    O6 0.0193(12) 0.0195(10) 0.0359(12) 0.0006(9) 0.0060(10) -0.0002(9)
    C7 0.0205(16) 0.0171(14) 0.0204(14) 0.0006(12) 0.0028(12) 0.0018(12)
    O8 0.0307(12) 0.0176(10) 0.0277(11) 0.0021(10) 0.0077(10) 0.0035(9)
    C9 0.0172(15) 0.0171(14) 0.0246(15) 0.0033(13) 0.0001(12) -0.0020(12)
    C10 0.0192(16) 0.0228(15) 0.0203(14) 0.0005(13) -0.0016(12) 0.0012(12)
    O11 0.0185(11) 0.0281(12) 0.0236(11) -0.0034(10) 0.0013(9) 0.0023(10)
    O12 0.0220(11) 0.0230(11) 0.0226(10) 0.0054(10) -0.0005(9) -0.0038(10)
loop_
    _geom_bond_atom_site_label_1
    _geom_bond_atom_site_label_2
    _geom_bond_site_symmetry_1
    _geom_bond_site_symmetry_2
    _geom_bond_distance
    _geom_bond_publ_flag
    F1 C2 . . 1.412(4) no
    C2 C3 . . 1.499(4) no
    C2 H21 . . 0.971 no
    C2 H22 . . 0.995 no
    C3 O4 . . 1.448(3) no
    C3 C10 . . 1.527(4) no
    C3 H31 . . 0.992 no
    O4 C5 . . 1.426(4) no
    C5 O6 . . 1.406(4) no
    C5 C7 . . 1.524(4) no
    C5 H51 . . 1.027 no
    O6 H61 . . 0.843 no
    C7 O8 . . 1.428(4) no
    C7 C9 . . 1.522(4) no
    C7 H71 . . 0.988 no
    O8 H81 . . 0.824 no
    C9 C10 . . 1.528(4) no
    C9 O12 . . 1.430(4) no
    C9 H91 . . 0.967 no
    C10 O11 . . 1.430(4) no
    C10 H101 . . 1.008 no
    O11 H111 . . 0.838 no
    O12 H121 . . 0.820 no
loop_
    _geom_angle_atom_site_label_1
    _geom_angle_atom_site_label_2
    _geom_angle_atom_site_label_3
    _geom_angle_site_symmetry_1
    _geom_angle_site_symmetry_2
    _geom_angle_site_symmetry_3
    _geom_angle
    _geom_angle_publ_flag
    F1 C2 C3 . . . 109.2(3) no
    F1 C2 H21 . . . 106.2 no
    C3 C2 H21 . . . 108.7 no
    F1 C2 H22 . . . 109.4 no
    C3 C2 H22 . . . 111.5 no
    H21 C2 H22 . . . 111.7 no
    C2 C3 O4 . . . 106.8(2) no
    C2 C3 C10 . . . 112.8(3) no
    O4 C3 C10 . . . 109.9(2) no
    C2 C3 H31 . . . 109.1 no
    O4 C3 H31 . . . 107.8 no
    C10 C3 H31 . . . 110.3 no
    C3 O4 C5 . . . 112.9(2) no
    O4 C5 O6 . . . 110.4(3) no
    O4 C5 C7 . . . 110.3(2) no
    O6 C5 C7 . . . 109.3(2) no
    O4 C5 H51 . . . 108.0 no
    O6 C5 H51 . . . 110.8 no
    C7 C5 H51 . . . 107.9 no
    C5 O6 H61 . . . 105.5 no
    C5 C7 O8 . . . 107.6(2) no
    C5 C7 C9 . . . 110.4(2) no
    O8 C7 C9 . . . 112.3(2) no
    C5 C7 H71 . . . 110.3 no
    O8 C7 H71 . . . 109.4 no
    C9 C7 H71 . . . 106.9 no
    C7 O8 H81 . . . 116.5 no
    C7 C9 C10 . . . 110.5(3) no
    C7 C9 O12 . . . 112.0(2) no
    C10 C9 O12 . . . 111.0(2) no
    C7 C9 H91 . . . 108.1 no
    C10 C9 H91 . . . 108.0 no
    O12 C9 H91 . . . 107.0 no
    C9 C10 C3 . . . 108.4(3) no
    C9 C10 O11 . . . 109.2(3) no
    C3 C10 O11 . . . 110.9(3) no
    C9 C10 H101 . . . 109.5 no
    C3 C10 H101 . . . 108.1 no
    O11 C10 H101 . . . 110.7 no
    C10 O11 H111 . . . 104.6 no
    C9 O12 H121 . . . 112.3 no
loop_
    _geom_hbond_atom_site_label_D
    _geom_hbond_atom_site_label_H
    _geom_hbond_atom_site_label_A
    _geom_hbond_site_symmetry_D
    _geom_hbond_site_symmetry_H
    _geom_hbond_site_symmetry_A
    _geom_hbond_distance_DH
    _geom_hbond_distance_HA
    _geom_hbond_distance_DA
    _geom_hbond_angle_DHA
    _geom_hbond_publ_flag
    C2 H21 O12 . . 1_545 0.97 2.60 3.318(4) 131 no
    C5 H51 O11 . . 2_556 1.03 2.59 3.320(4) 128 no
    O12 H121 O8 . . 2_466 0.82 1.95 2.769(4) 177 yes
    O11 H111 O12 . . 3_646 0.84 1.96 2.781(4) 168 yes
    O6 H61 O4 . . 2_556 0.84 1.91 2.747(4) 174 yes
    O8 H81 O6 . . 2_466 0.82 1.93 2.739(4) 169 yes
