# Supplementary material for: 6-De­oxy-6-fluoro-d-galactose
Source: Acta Crystallogr Sect E Struct Rep Online. 2010 May 12;66(Pt 6):o1315. doi: 10.1107/S1600536810016612 (PMC2979621; doi:10.1107/S1600536810016612)
Supplement: Supplementary file 2 [file e-66-o1315-Isup2.hkl]

data_I
#  3311514    fluorogalactose              
_audit_creation_date        10-03-31
_audit_creation_method      CRYSTALS 

_cell_length_a                    6.7928(3)
_cell_angle_alpha                 90
_cell_length_b                    7.5822(3)
_cell_angle_beta                  90
_cell_length_c                    14.1165(6)
_cell_angle_gamma                 90

# NOTE Fc on scale of Fo,      0.58120
# Status flags: 
#    o - used in refinement 
#    < - excluded by I/sigmaI cutoff 
#    x - excluded for another reason  

loop_
_refln_index_h
_refln_index_k
_refln_index_l
_refln_F_squared_meas
_refln_F_squared_calc
_refln_F_squared_sigma
_refln_observed_status
   2   0   0      295.10      228.56       14.10 o
   4   0   0      312.20      229.07       13.70 o
   6   0   0       42.30       32.33        2.80 o
   2   1   0     1499.80     1335.20       45.70 o
   3   1   0      722.30      646.20       20.30 o
   4   1   0       29.60       21.68        1.10 o
   5   1   0      231.40      177.10        8.30 o
   6   1   0        1.40        1.31        0.70 o
   7   1   0       58.40       48.78        3.50 o
   8   1   0        2.60        2.12        1.10 o
   0   2   0        2.20        2.81        0.60 o
   1   2   0       15.50       14.92        0.50 o
   2   2   0      518.40      547.49       14.30 o
   3   2   0      155.40      156.08        4.80 o
   4   2   0       86.80       74.14        3.20 o
   5   2   0       97.80       96.26        3.30 o
   6   2   0        2.30        2.24        0.50 o
   7   2   0        8.00        7.02        0.70 o
   8   2   0        0.50        0.10        1.70 o
   1   3   0      202.70      196.75        4.40 o
   2   3   0      107.40      111.39        2.20 o
   3   3   0      123.70      128.66        3.10 o
   4   3   0       31.70       29.84        1.30 o
   5   3   0       75.00       73.03        2.50 o
   6   3   0       15.50       15.01        0.80 o
   7   3   0        4.80        7.15        0.60 o
   8   3   0       14.30       15.98        2.10 o
   0   4   0      389.80      420.29       11.60 o
   1   4   0        1.00        1.62        1.20 o
   2   4   0       60.60       61.76        1.50 o
   3   4   0        0.80        1.25        0.72 o
   4   4   0       23.40       21.88        1.10 o
   5   4   0        3.10        3.06        0.50 o
   6   4   0       27.10       26.03        1.30 o
   7   4   0       12.40       13.47        1.40 o
   8   4   0       36.80       38.52        5.40 o
   1   5   0        6.40        5.80        0.70 o
   2   5   0       24.60       25.23        1.10 o
   3   5   0       47.80       45.01        1.50 o
   4   5   0        1.50        0.01        0.70 o
   5   5   0       47.00       43.92        2.20 o
   6   5   0       25.10       25.43        1.80 o
   7   5   0        0.90        2.28        2.47 o
   0   6   0      221.70      195.55        7.60 o
   1   6   0      163.90      148.06        5.70 o
   2   6   0      368.80      320.22       16.40 o
   3   6   0        0.40        0.59        0.76 o
   4   6   0       11.60       11.08        0.90 o
   5   6   0        2.20        1.92        1.10 o
   6   6   0        0.30        0.00        0.99 o
   1   7   0      479.80      451.73       14.40 o
   2   7   0      101.00       94.09        4.00 o
   3   7   0        4.00        0.00        1.10 o
   4   7   0        1.40        0.03        0.80 o
   5   7   0        3.70        4.42        1.40 o
   6   7   0       10.40       14.58        2.20 o
   0   8   0       69.40       64.13        4.00 o
   1   8   0        8.90       10.16        0.90 o
   2   8   0       61.00       58.75        3.40 o
   3   8   0       41.90       20.67        3.50 o
   4   8   0       19.10       10.87        2.30 o
   5   8   0       11.20        1.54        3.80 o
   1   9   0        5.30        5.57        1.20 o
   2   9   0       -0.60        1.48        1.70 o
   3   9   0       13.80        7.34        2.70 o
   2   0   1      105.80       87.75        2.90 o
   3   0   1       24.30       21.07        0.90 o
   4   0   1      403.60      310.46       13.60 o
   5   0   1        0.80        1.72        0.89 o
   6   0   1       12.00       10.97        1.00 o
   7   0   1        7.60        5.66        0.80 o
   8   0   1       65.50       54.08       11.00 o
   2   1   1      336.85      354.84        7.75 o
   3   1   1      244.95      207.83        5.47 o
   4   1   1      105.40      101.28        2.84 o
   5   1   1      218.55      182.08        5.22 o
   6   1   1      373.65      266.64       12.06 o
   7   1   1       48.55       43.83        1.80 o
   8   1   1        7.75        7.20        1.10 o
   0   2   1       13.10       16.69        0.70 o
   1   2   1      382.65      427.29        6.91 o
   2   2   1      492.70      530.74        9.53 o
   3   2   1      486.00      458.94       10.15 o
   4   2   1      210.25      196.77        4.79 o
   5   2   1      225.50      186.16        5.17 o
   6   2   1      146.95      136.78        3.44 o
   7   2   1        8.65        8.12        0.64 o
   8   2   1        2.45        3.05        1.30 o
   0   3   1      220.70      248.03        5.60 o
   1   3   1       16.00       18.26        0.50 o
   2   3   1      246.80      258.63        4.31 o
   3   3   1      148.45      142.24        2.41 o
   4   3   1       35.95       34.23        0.96 o
   5   3   1       16.90       19.18        0.67 o
   6   3   1       13.65       13.13        0.57 o
   7   3   1        0.70        0.89        0.63 o
   8   3   1       21.30       27.35        2.62 o
   0   4   1       29.40       30.11        1.00 o
   1   4   1      138.60      141.94        2.45 o
   2   4   1        4.40        4.36        0.35 o
   3   4   1      107.15      110.36        1.77 o
   4   4   1      199.00      196.72        3.68 o
   5   4   1       69.25       73.29        1.88 o
   6   4   1       15.90       16.54        0.67 o
   7   4   1       21.00       22.33        1.13 o
   8   4   1        5.50        4.01        1.91 o
   0   5   1        0.60        0.89        0.77 o
   1   5   1       21.40       24.91        0.71 o
   2   5   1        7.95        7.62        0.50 o
   3   5   1       53.25       53.08        1.20 o
   4   5   1      214.85      214.52        4.71 o
   5   5   1       92.40       87.14        2.55 o
   6   5   1       19.80       21.08        1.03 o
   7   5   1       44.35       42.91        2.40 o
   0   6   1       21.70       23.03        1.20 o
   1   6   1      102.25       97.95        3.09 o
   2   6   1      224.00      206.41        8.12 o
   3   6   1        1.95        2.12        0.67 o
   4   6   1       11.50       11.22        0.67 o
   5   6   1       50.65       52.57        1.88 o
   6   6   1        5.45        7.24        0.74 o
   0   7   1        9.10        9.15        1.10 o
   1   7   1       27.10       17.88        2.55 o
   2   7   1       10.20        7.90        1.13 o
   3   7   1       19.80       19.59        1.31 o
   4   7   1        4.35        3.45        0.67 o
   5   7   1        8.75       11.30        1.20 o
   6   7   1       19.95       20.08        2.44 o
   0   8   1        5.10        0.01        1.50 o
   1   8   1        3.05        0.09        0.67 o
   2   8   1       11.40        0.01        1.43 o
   3   8   1       60.95       50.83        2.79 o
   4   8   1       18.05       16.29        1.46 o
   5   8   1       20.00       24.96        2.63 o
   0   9   1       11.00       10.94        1.60 o
   1   9   1        3.15        0.80        0.99 o
   2   9   1        2.00        1.24        1.50 o
   3   9   1       28.10       25.08        2.16 o
   2   0   2      530.60      551.04       18.10 o
   3   0   2       13.30       16.28        0.70 o
   4   0   2       13.20       10.27        0.80 o
   5   0   2        1.90        1.87        0.30 o
   6   0   2       49.30       46.35        2.60 o
   7   0   2       28.30       23.72        2.60 o
   8   0   2        1.50        0.86        1.50 o
   2   1   2       84.90       91.80        1.84 o
   3   1   2      436.70      438.75       10.83 o
   4   1   2       45.40       43.77        1.53 o
   5   1   2        1.65        1.22        0.39 o
   6   1   2       18.00       13.83        1.01 o
   7   1   2       40.20       32.50        2.20 o
   8   1   2        4.65        5.55        0.96 o
   0   2   2       34.80       30.00        1.10 o
   1   2   2      486.20      544.17        9.61 o
   2   2   2      302.45      319.46        5.62 o
   3   2   2      179.05      160.94        3.54 o
   4   2   2       79.45       79.93        1.70 o
   5   2   2      113.20      104.36        2.63 o
   6   2   2       53.95       43.73        1.52 o
   7   2   2        1.10        0.84        0.48 o
   8   2   2       -0.10        1.36        1.49 o
   0   3   2      515.10      578.21       12.90 o
   1   3   2      493.45      512.74        8.85 o
   2   3   2      262.65      243.58        4.26 o
   3   3   2       35.80       31.46        0.78 o
   4   3   2       44.10       42.92        0.99 o
   5   3   2        5.40        5.20        0.39 o
   6   3   2       20.35       20.94        0.67 o
   7   3   2        7.70       11.15        0.64 o
   8   3   2       16.65       14.69        3.29 o
   0   4   2      305.70      302.61        7.70 o
   1   4   2      180.05      183.64        3.05 o
   2   4   2      150.15      149.24        2.52 o
   3   4   2      280.60      275.10        4.64 o
   4   4   2       42.15       41.73        1.10 o
   5   4   2       11.60       13.35        0.64 o
   6   4   2        4.65        6.72        0.50 o
   7   4   2       17.00       19.52        1.10 o
   0   5   2       40.40       45.27        1.30 o
   1   5   2      157.55      155.32        2.72 o
   2   5   2       34.70       38.51        1.00 o
   3   5   2       37.25       38.72        1.06 o
   4   5   2      242.55      235.69        5.52 o
   5   5   2        0.90        1.55        0.61 o
   6   5   2        2.75        3.13        0.53 o
   7   5   2       -0.45        0.29        1.54 o
   0   6   2       79.30       78.01        2.20 o
   1   6   2       75.05       68.27        3.66 o
   2   6   2       53.50       49.21        2.91 o
   3   6   2        5.95        5.91        0.49 o
   4   6   2       16.75       16.89        0.88 o
   5   6   2        3.55        3.93        0.60 o
   6   6   2        4.35        8.34        0.88 o
   0   7   2       83.80       77.02        2.70 o
   1   7   2       44.10       44.80        1.41 o
   2   7   2       11.35       11.08        0.85 o
   3   7   2       53.20       52.12        2.48 o
   4   7   2       10.35       11.72        0.81 o
   5   7   2        1.15        1.28        0.99 o
   6   7   2        2.00        3.83        1.99 o
   0   8   2       22.10       19.56        1.30 o
   1   8   2        8.60        9.73        0.78 o
   2   8   2       27.85       25.83        1.42 o
   3   8   2       25.60       19.10        2.11 o
   4   8   2        6.00        8.37        1.03 o
   5   8   2        5.00        4.99        1.83 o
   0   9   2        1.00        2.33        2.20 o
   1   9   2       16.60       16.00        1.42 o
   2   9   2       17.65       17.78        1.31 o
   3   9   2        4.50        5.80        1.20 o
   1   0   3        1.10        0.00        0.30 o
   2   0   3        8.80        5.89        0.40 o
   3   0   3       10.60       11.83        0.70 o
   4   0   3      286.90      281.21        8.30 o
   5   0   3        5.20        4.75        0.70 o
   6   0   3       92.50       81.99        5.40 o
   7   0   3       21.20       16.06        2.00 o
   8   0   3       67.90       51.99       11.40 o
   0   1   3      155.60      183.41        5.00 o
   1   1   3     2146.45     2367.93       56.25 o
   2   1   3       85.10      100.74        1.92 o
   3   1   3      100.25       95.49        2.98 o
   4   1   3      285.35      258.80        8.67 o
   5   1   3       65.35       67.32        2.09 o
   6   1   3       64.20       63.23        2.30 o
   7   1   3        4.30        4.95        0.71 o
   8   1   3        5.55        5.75        1.14 o
   0   2   3        0.00        0.33        0.01 o
   1   2   3        3.10        5.64        0.32 o
   2   2   3      323.25      351.48        6.24 o
   3   2   3       50.95       51.87        1.14 o
   4   2   3      296.75      275.38        7.18 o
   5   2   3       18.05       16.75        0.71 o
   6   2   3      129.95      123.84        4.81 o
   7   2   3        3.30        3.88        0.71 o
   8   2   3       16.50       15.82        1.52 o
   0   3   3      184.50      193.67        5.30 o
   1   3   3      831.80      820.34       14.53 o
   2   3   3       72.85       78.17        1.38 o
   3   3   3      142.25      151.09        2.88 o
   4   3   3       17.15       17.09        0.61 o
   5   3   3       19.85       19.60        0.71 o
   6   3   3        6.45        9.47        0.49 o
   7   3   3        9.05       11.19        0.81 o
   8   3   3        6.65       12.77        2.05 o
   0   4   3      129.80      125.79        3.20 o
   1   4   3       11.95        9.19        0.53 o
   2   4   3      129.35      127.05        2.33 o
   3   4   3       82.80       78.91        1.67 o
   4   4   3       72.35       66.95        1.86 o
   5   4   3       38.50       43.42        1.27 o
   6   4   3        0.95        2.12        0.46 o
   7   4   3        3.65        3.73        0.68 o
   0   5   3       93.60       95.15        2.60 o
   1   5   3       40.95       39.56        0.99 o
   2   5   3      173.95      175.14        3.25 o
   3   5   3       83.45       92.08        1.91 o
   4   5   3       25.45       31.00        1.06 o
   5   5   3       11.75       16.19        0.67 o
   6   5   3        0.00        0.10        0.32 o
   7   5   3       45.70       41.02        3.19 o
   0   6   3       29.90       28.92        1.30 o
   1   6   3      153.30      154.35        3.25 o
   2   6   3      253.95      243.99        5.93 o
   3   6   3       22.80       26.23        0.85 o
   4   6   3        9.85        8.61        0.71 o
   5   6   3        5.75        9.09        0.67 o
   6   6   3        4.10        5.77        0.97 o
   0   7   3       19.10       17.57        1.50 o
   1   7   3       22.10       21.49        1.03 o
   2   7   3       14.25       14.85        0.85 o
   3   7   3       70.65       65.12        2.51 o
   4   7   3        7.95       10.86        0.78 o
   5   7   3        5.40        8.70        1.10 o
   6   7   3        1.50        1.95        1.80 o
   0   8   3        2.30        1.58        0.90 o
   1   8   3        2.90        2.44        0.64 o
   2   8   3        7.50        8.77        0.92 o
   3   8   3       26.45       25.89        1.80 o
   4   8   3        3.75        3.97        0.92 o
   0   9   3       13.10       10.43        1.50 o
   1   9   3       40.70       36.32        2.05 o
   2   9   3        4.90        5.33        0.88 o
   3   9   3        2.20        4.33        1.39 o
   0   0   4      106.90      138.10        6.50 o
   1   0   4      690.10      776.39       22.60 o
   2   0   4      245.20      267.67        9.10 o
   3   0   4       77.10       77.18        2.20 o
   4   0   4        1.20        1.65        0.50 o
   5   0   4       48.40       46.57        2.70 o
   6   0   4        8.30        7.66        0.90 o
   7   0   4        7.10        7.20        1.40 o
   8   0   4        6.50        2.95        2.60 o
   0   1   4       73.80       83.86        2.20 o
   1   1   4       12.05       15.62        0.40 o
   2   1   4      106.75      111.46        3.03 o
   3   1   4        9.00       10.80        0.46 o
   4   1   4       15.30       17.57        0.64 o
   5   1   4      142.05      140.07        3.65 o
   6   1   4       30.65       26.94        1.32 o
   7   1   4        2.75        3.55        0.68 o
   8   1   4        6.50        8.62        1.40 o
   0   2   4      330.00      347.26        9.90 o
   1   2   4       77.65       90.00        1.77 o
   2   2   4      159.10      173.54        2.98 o
   3   2   4       69.80       67.90        1.46 o
   4   2   4      198.55      194.09        4.03 o
   5   2   4        5.00        4.64        0.43 o
   6   2   4       22.35       21.74        0.93 o
   7   2   4      105.65       92.40        5.17 o
   8   2   4        9.05        9.00        1.56 o
   0   3   4      644.90      639.93       17.90 o
   1   3   4      100.10       98.20        1.70 o
   2   3   4      412.35      433.20        7.46 o
   3   3   4       52.50       62.17        1.14 o
   4   3   4       77.30       76.39        2.00 o
   5   3   4       31.40       31.48        1.03 o
   6   3   4        9.10        9.81        0.57 o
   7   3   4       -0.35        0.13        0.59 o
   8   3   4        5.15        6.43        2.06 o
   0   4   4       52.00       48.36        1.60 o
   1   4   4      129.50      127.19        2.21 o
   2   4   4       17.55       17.36        0.57 o
   3   4   4      142.20      144.30        2.97 o
   4   4   4       91.30       86.97        2.27 o
   5   4   4      115.05      112.35        3.12 o
   6   4   4        1.95        1.35        0.53 o
   7   4   4        1.55        2.86        0.97 o
   0   5   4       38.80       36.30        1.40 o
   1   5   4        3.90        4.31        0.39 o
   2   5   4      159.95      161.36        3.13 o
   3   5   4      284.05      268.56        6.36 o
   4   5   4       26.65       31.42        1.06 o
   5   5   4       45.75       44.48        1.56 o
   6   5   4       11.15       12.20        0.89 o
   7   5   4        8.60       15.41        1.66 o
   0   6   4        1.90        2.43        0.60 o
   1   6   4        0.90        0.82        0.73 o
   2   6   4       17.95       18.64        0.85 o
   3   6   4        3.10        3.48        0.57 o
   4   6   4        6.90        6.94        0.57 o
   5   6   4        3.30        3.00        0.64 o
   6   6   4       15.70       20.13        1.52 o
   0   7   4       56.00       58.79        2.00 o
   1   7   4       32.40       35.72        1.17 o
   2   7   4       -0.30        0.84        0.56 o
   3   7   4       10.85       10.27        0.85 o
   4   7   4        0.75        0.89        0.98 o
   5   7   4        9.50       12.69        1.39 o
   0   8   4       27.20       24.57        1.50 o
   1   8   4       13.60       11.66        0.85 o
   2   8   4        1.85        1.84        0.71 o
   3   8   4        2.55        4.25        1.02 o
   4   8   4       14.30       13.08        1.24 o
   0   9   4        2.00        2.85        1.10 o
   1   9   4        7.75        8.66        0.92 o
   2   9   4        9.35        8.63        1.10 o
   1   0   5      253.70      263.28       10.50 o
   2   0   5        5.30        4.55        0.40 o
   3   0   5        1.10        1.66        0.20 o
   4   0   5       13.20       14.11        0.90 o
   5   0   5        0.20        0.46        0.54 o
   6   0   5        0.90        0.00        1.52 o
   7   0   5        0.90        2.81        2.66 o
   8   0   5        0.20        1.79        1.25 o
   0   1   5      106.10      124.59        3.30 o
   1   1   5      468.30      492.49        9.37 o
   2   1   5       38.35       43.90        0.97 o
   3   1   5        4.40        5.33        0.34 o
   4   1   5        0.05        0.48        0.24 o
   5   1   5      127.80      132.33        3.58 o
   6   1   5       22.10       23.70        1.21 o
   7   1   5        2.30        3.59        0.71 o
   8   1   5       -0.25        0.05        1.84 o
   0   2   5       33.50       33.44        1.00 o
   1   2   5      166.95      175.55        3.22 o
   2   2   5       79.00       85.47        1.52 o
   3   2   5        6.45        6.49        0.35 o
   4   2   5       17.05       16.66        0.64 o
   5   2   5       27.15       28.77        0.96 o
   6   2   5       66.60       62.74        2.18 o
   7   2   5        4.25        4.52        0.64 o
   8   2   5        4.50        6.92        1.56 o
   0   3   5      744.90      766.22       21.40 o
   1   3   5      308.75      314.95        6.48 o
   2   3   5       21.65       19.57        0.60 o
   3   3   5        2.20        2.64        0.32 o
   4   3   5        2.30        1.25        0.32 o
   5   3   5        6.00        6.05        0.58 o
   6   3   5       11.15       11.10        0.71 o
   7   3   5       -0.35        0.06        0.50 o
   8   3   5        7.50       12.86        2.19 o
   0   4   5       27.80       26.55        1.30 o
   1   4   5       22.75       21.42        0.60 o
   2   4   5       70.70       73.08        1.54 o
   3   4   5       78.75       77.21        1.67 o
   4   4   5        3.80        4.27        0.46 o
   5   4   5       96.75      102.93        3.19 o
   6   4   5        4.30        6.62        0.60 o
   7   4   5        5.60        5.64        1.59 o
   0   5   5        0.10        0.10        0.32 o
   1   5   5       20.75       22.14        0.67 o
   2   5   5       23.40       21.33        0.78 o
   3   5   5        7.95        8.65        0.53 o
   4   5   5       42.65       47.26        1.66 o
   5   5   5       21.70       22.92        0.99 o
   6   5   5        1.65        1.84        1.18 o
   7   5   5        9.85       11.62        1.59 o
   0   6   5       75.50       68.97        2.60 o
   1   6   5       57.80       60.86        1.54 o
   2   6   5       33.10       32.08        1.00 o
   3   6   5        5.15        7.01        0.46 o
   4   6   5       15.20       15.17        0.92 o
   5   6   5       28.50       31.78        1.67 o
   6   6   5        4.00        5.27        0.92 o
   0   7   5        0.10        0.46        0.38 o
   1   7   5       93.30       85.72        2.38 o
   2   7   5       20.75       19.99        0.96 o
   3   7   5        2.95        2.39        0.57 o
   4   7   5        2.45        2.59        0.57 o
   5   7   5        0.15        2.88        2.06 o
   0   8   5       12.80       15.30        1.20 o
   1   8   5       24.80       20.72        1.17 o
   2   8   5       21.30       19.96        1.27 o
   3   8   5       18.80       19.14        1.20 o
   4   8   5       18.20       17.38        1.90 o
   0   9   5        0.90        1.87        1.90 o
   1   9   5       19.30       16.58        1.31 o
   2   9   5        9.15        9.45        1.17 o
   1   0   6        0.60        1.01        0.46 o
   2   0   6      247.60      262.38        7.40 o
   3   0   6        9.50        7.62        0.50 o
   4   0   6       35.30       34.55        1.50 o
   5   0   6       55.00       55.70        2.50 o
   6   0   6        1.70        3.42        0.80 o
   7   0   6       51.40       49.50        5.50 o
   8   0   6       -0.50        0.54        3.39 o
   0   1   6       10.20        8.23        0.70 o
   1   1   6       46.45       42.26        1.15 o
   2   1   6       88.35       94.75        1.94 o
   3   1   6      181.35      193.30        3.32 o
   4   1   6       43.50       40.94        1.13 o
   5   1   6      174.65      171.00        5.16 o
   6   1   6        7.55        5.78        0.75 o
   7   1   6       23.00       22.91        1.38 o
   8   1   6        1.75        2.59        1.49 o
   0   2   6      197.20      214.13        5.20 o
   1   2   6       67.80       66.50        1.64 o
   2   2   6       83.70       92.19        2.21 o
   3   2   6       82.20       88.02        1.61 o
   4   2   6       37.20       40.50        1.13 o
   5   2   6       74.25       73.07        2.05 o
   6   2   6       12.55       14.24        0.64 o
   7   2   6        5.10        8.11        0.81 o
   8   2   6        1.45        3.16        1.24 o
   0   3   6      144.70      139.27        4.30 o
   1   3   6       29.45       35.22        0.75 o
   2   3   6       59.15       60.27        1.17 o
   3   3   6      146.45      148.06        2.87 o
   4   3   6       35.75       34.90        1.10 o
   5   3   6       65.30       62.52        2.48 o
   6   3   6        3.90        4.27        0.51 o
   7   3   6        4.40        5.84        1.25 o
   0   4   6       68.00       63.70        2.10 o
   1   4   6        3.40        4.44        0.40 o
   2   4   6       49.80       56.16        1.19 o
   3   4   6        2.95        3.62        0.35 o
   4   4   6       11.40       12.08        0.60 o
   5   4   6        5.30        5.79        0.60 o
   6   4   6       55.90       57.56        2.51 o
   7   4   6       -0.15        2.09        2.27 o
   0   5   6        0.20        0.37        0.36 o
   1   5   6        7.25        7.29        0.46 o
   2   5   6        2.80        2.66        0.36 o
   3   5   6       13.00       12.53        0.64 o
   4   5   6        7.35        6.57        0.57 o
   5   5   6       15.05       16.31        1.03 o
   6   5   6       12.10       15.72        1.36 o
   7   5   6        3.00        2.88        1.80 o
   0   6   6        5.50        6.83        0.70 o
   1   6   6       70.80       67.59        1.78 o
   2   6   6       55.55       59.02        1.50 o
   3   6   6        5.00        5.35        0.57 o
   4   6   6       65.00       62.21        2.51 o
   5   6   6        6.45        6.30        0.88 o
   6   6   6       14.15       16.54        2.44 o
   0   7   6        3.90        3.53        0.70 o
   1   7   6       96.45       96.56        2.69 o
   2   7   6        8.05       10.97        0.64 o
   3   7   6       31.50       27.21        1.24 o
   4   7   6       20.45       19.36        1.50 o
   5   7   6        7.00        9.63        1.42 o
   0   8   6        3.30        3.47        1.00 o
   1   8   6        0.80        2.09        0.68 o
   2   8   6       82.05       74.24        3.43 o
   3   8   6        0.25        1.59        1.02 o
   4   8   6       11.60       10.85        1.82 o
   0   9   6       50.80       46.07        3.40 o
   1   9   6        8.45       10.35        1.10 o
   2   9   6       26.10       30.38        2.23 o
   1   0   7       39.70       38.76        1.30 o
   2   0   7       77.60       86.04        2.80 o
   3   0   7        2.90        4.01        0.30 o
   4   0   7        7.00        8.46        0.30 o
   5   0   7        1.70        2.29        0.60 o
   6   0   7       58.90       61.26        2.90 o
   7   0   7        0.90        0.08        2.47 o
   8   0   7       40.40       40.83        5.80 o
   0   1   7      181.50      186.32        6.00 o
   1   1   7      365.50      364.93        8.43 o
   2   1   7      196.25      202.00        5.08 o
   3   1   7      188.75      185.49        4.03 o
   4   1   7        7.65        7.33        0.40 o
   5   1   7       21.05       21.68        0.75 o
   6   1   7       70.60       69.95        2.52 o
   7   1   7       11.60       14.07        1.07 o
   8   1   7        7.05       12.15        2.06 o
   0   2   7      149.10      144.53        4.00 o
   1   2   7      142.60      155.09        2.94 o
   2   2   7       23.60       25.25        1.14 o
   3   2   7      189.55      182.15        3.84 o
   4   2   7       22.55       20.02        0.89 o
   5   2   7       65.25       63.44        2.17 o
   6   2   7       24.00       27.11        1.06 o
   7   2   7       12.20       14.37        1.49 o
   0   3   7       91.30       92.17        3.00 o
   1   3   7       71.00       70.71        1.57 o
   2   3   7      161.80      162.46        3.19 o
   3   3   7       64.65       62.87        1.47 o
   4   3   7       62.00       63.54        1.84 o
   5   3   7        2.75        3.49        0.54 o
   6   3   7       17.05       18.53        1.13 o
   7   3   7       -0.60        1.39        1.94 o
   0   4   7       35.60       36.14        1.50 o
   1   4   7      165.10      169.47        3.43 o
   2   4   7       72.75       74.31        1.43 o
   3   4   7       71.90       72.31        1.71 o
   4   4   7       76.95       74.29        2.34 o
   5   4   7       16.85       19.99        1.03 o
   6   4   7        2.30        3.90        0.90 o
   7   4   7       22.65       20.07        2.83 o
   0   5   7       31.90       31.53        1.60 o
   1   5   7        8.80       10.62        0.50 o
   2   5   7        1.80        2.39        0.40 o
   3   5   7       19.65       20.19        0.72 o
   4   5   7       79.20       76.50        2.61 o
   5   5   7       15.65       18.73        0.96 o
   6   5   7        8.85       12.45        1.20 o
   0   6   7        6.90       11.54        0.70 o
   1   6   7       60.30       58.68        1.56 o
   2   6   7       54.60       61.62        1.60 o
   3   6   7        2.50        3.82        0.50 o
   4   6   7       12.15       13.92        0.85 o
   5   6   7        3.70        4.33        0.89 o
   6   6   7        6.25        6.16        1.79 o
   0   7   7       84.70       70.48        4.10 o
   1   7   7       17.90       16.41        0.81 o
   2   7   7        9.15        8.84        0.71 o
   3   7   7        8.80       10.20        0.89 o
   4   7   7       13.50       11.91        1.31 o
   5   7   7        2.45        0.52        1.24 o
   0   8   7       14.30       15.28        1.30 o
   1   8   7        5.45        5.22        0.71 o
   2   8   7       68.15       60.62        2.91 o
   3   8   7       25.15       24.62        1.97 o
   0   9   7        5.70        7.25        1.50 o
   1   9   7       -0.05        2.26        0.74 o
   0   0   8       65.90       59.83        2.80 o
   1   0   8       85.60       70.73        2.50 o
   2   0   8        9.70        8.79        0.50 o
   3   0   8       36.10       35.19        1.10 o
   4   0   8       15.70       15.27        0.60 o
   5   0   8       16.20       15.95        0.90 o
   6   0   8       87.10       79.35        4.50 o
   7   0   8        0.10        0.02        0.82 o
   0   1   8      232.80      210.16        7.40 o
   1   1   8      119.10      114.86        2.55 o
   2   1   8        9.05        9.44        0.47 o
   3   1   8      154.50      147.62        3.43 o
   4   1   8       11.95       12.12        0.56 o
   5   1   8        4.15        4.27        0.39 o
   6   1   8        2.55        3.85        0.47 o
   7   1   8       25.75       25.69        2.31 o
   0   2   8       24.10       21.99        0.90 o
   1   2   8      105.95      106.10        2.21 o
   2   2   8       81.90       74.76        2.66 o
   3   2   8      219.10      200.73        7.92 o
   4   2   8       35.50       35.19        1.12 o
   5   2   8       61.25       60.37        2.00 o
   6   2   8       20.45       18.69        1.10 o
   7   2   8        6.15        4.09        1.73 o
   0   3   8       50.30       53.15        2.00 o
   1   3   8      120.80      123.50        2.73 o
   2   3   8      106.35      103.69        2.73 o
   3   3   8       28.45       29.92        1.19 o
   4   3   8       92.40       90.64        2.66 o
   5   3   8        4.20        4.99        0.60 o
   6   3   8       43.00       38.74        2.03 o
   7   3   8        0.05        0.80        0.88 o
   0   4   8       18.00       20.79        1.00 o
   1   4   8       71.50       75.08        1.75 o
   2   4   8       46.05       47.96        1.13 o
   3   4   8       81.70       80.65        2.03 o
   4   4   8       -0.45        0.32        0.50 o
   5   4   8       21.10       23.35        1.30 o
   6   4   8        0.95        0.06        0.64 o
   7   4   8        8.40       10.42        1.64 o
   0   5   8       16.20       17.06        1.10 o
   1   5   8      155.05      156.41        3.61 o
   2   5   8        5.95        5.82        0.40 o
   3   5   8       11.70       11.04        0.58 o
   4   5   8       82.60       80.57        3.02 o
   5   5   8        8.65        9.34        0.88 o
   6   5   8       -0.10        1.15        1.86 o
   0   6   8        3.60        4.83        0.60 o
   1   6   8       11.55       15.85        0.61 o
   2   6   8       14.85       14.45        0.71 o
   3   6   8        7.80        6.67        0.56 o
   4   6   8       18.10       19.35        1.10 o
   5   6   8        5.20        7.11        1.06 o
   0   7   8        3.60        4.36        0.70 o
   1   7   8        5.80        4.88        0.61 o
   2   7   8        0.40        1.69        0.62 o
   3   7   8        5.15        6.26        0.68 o
   4   7   8       22.60       19.72        2.11 o
   0   8   8       17.50       17.96        1.60 o
   1   8   8        7.25        7.02        0.82 o
   2   8   8       27.05       26.41        1.87 o
   3   8   8       15.70       16.41        2.01 o
   1   0   9       13.80       14.79        0.70 o
   2   0   9       22.00       23.22        0.90 o
   3   0   9        0.80        0.56        0.54 o
   4   0   9        1.00        0.52        0.60 o
   5   0   9       27.60       25.02        1.20 o
   6   0   9       79.10       75.31        4.10 o
   7   0   9       29.50       31.59        4.00 o
   0   1   9       97.20       86.07        3.60 o
   1   1   9      265.00      266.23        5.07 o
   2   1   9       13.40       13.21        0.57 o
   3   1   9       80.25       84.93        2.21 o
   4   1   9       30.30       31.65        1.11 o
   5   1   9        4.45        4.99        0.32 o
   6   1   9       81.95       79.99        3.92 o
   7   1   9        7.60        8.34        1.14 o
   0   2   9       -0.20        0.01        0.63 o
   1   2   9       27.90       27.80        0.85 o
   2   2   9       11.50       11.85        1.15 o
   3   2   9       19.40       20.29        1.38 o
   4   2   9      234.80      225.12        7.05 o
   5   2   9        9.55       10.05        0.64 o
   6   2   9       14.05       16.12        0.99 o
   7   2   9       14.00       14.44        2.36 o
   0   3   9        1.70        2.07        0.60 o
   1   3   9      353.40      338.67        8.10 o
   2   3   9       33.20       32.82        2.38 o
   3   3   9      133.20      128.10        3.88 o
   4   3   9       54.00       53.20        2.12 o
   5   3   9        6.55        7.29        0.67 o
   6   3   9       19.55       19.69        1.83 o
   7   3   9       14.40       12.51        1.92 o
   0   4   9       78.50       85.57        3.10 o
   1   4   9        1.10        0.80        0.57 o
   2   4   9      158.60      152.96        3.98 o
   3   4   9       13.85       13.97        0.79 o
   4   4   9       13.60       14.82        1.03 o
   5   4   9       36.90       40.17        2.13 o
   6   4   9        7.35        6.43        1.78 o
   0   5   9        5.90        3.96        1.20 o
   1   5   9        2.30        2.16        0.42 o
   2   5   9       59.60       57.91        1.70 o
   3   5   9       44.35       43.50        1.45 o
   4   5   9        0.65        0.60        0.25 o
   5   5   9        4.45        6.60        0.99 o
   6   5   9       11.05       12.11        2.48 o
   0   6   9       11.00       13.97        1.00 o
   1   6   9        5.40        7.28        0.50 o
   2   6   9       22.60       22.94        1.04 o
   3   6   9        5.05        4.82        0.51 o
   4   6   9       29.60       28.31        1.70 o
   5   6   9        1.30        2.60        1.48 o
   0   7   9        3.00        3.03        0.70 o
   1   7   9       18.60       17.56        1.03 o
   2   7   9       -0.50        0.26        0.33 o
   3   7   9        8.60        9.98        1.07 o
   4   7   9        6.45       10.02        1.78 o
   0   8   9        1.30        1.73        1.20 o
   1   8   9        7.15        8.37        1.07 o
   2   8   9       11.75       13.91        1.38 o
   0   0  10       83.20       84.08        4.50 o
   1   0  10       60.50       56.86        1.70 o
   2   0  10        1.20        0.81        0.50 o
   3   0  10       68.80       65.22        2.10 o
   4   0  10        0.60        0.70        0.46 o
   5   0  10        3.50        3.03        0.50 o
   6   0  10       -0.20        0.17        0.45 o
   7   0  10       13.60       19.80        2.50 o
   0   1  10      103.20      107.09        3.80 o
   1   1  10       13.90       13.18        0.46 o
   2   1  10       96.70       94.46        2.97 o
   3   1  10        0.55        0.89        0.51 o
   4   1  10       15.45       16.25        0.72 o
   5   1  10       62.45       57.61        1.80 o
   6   1  10       31.60       32.11        1.91 o
   7   1  10        5.35        7.30        1.38 o
   0   2  10      568.80      530.31       19.20 o
   1   2  10       30.40       31.57        1.16 o
   2   2  10       13.45       10.30        1.20 o
   3   2  10      128.90      122.10        5.64 o
   4   2  10       66.25       61.34        2.48 o
   5   2  10        8.85       11.69        0.67 o
   6   2  10       14.55       17.16        1.35 o
   7   2  10       28.50       28.25        3.99 o
   0   3  10      203.60      206.22        7.50 o
   1   3  10       99.85       99.00        2.64 o
   2   3  10      211.50      202.38        6.91 o
   3   3  10       16.80       13.74        1.71 o
   4   3  10       35.80       34.96        1.40 o
   5   3  10       29.85       27.53        1.51 o
   6   3  10        3.90        4.30        1.04 o
   0   4  10       82.40       82.25        3.40 o
   1   4  10      108.95      104.04        3.17 o
   2   4  10       62.80       64.87        2.01 o
   3   4  10       16.10       17.94        0.96 o
   4   4  10       54.20       49.23        2.35 o
   5   4  10       55.65       49.89        2.89 o
   6   4  10        3.85        4.92        1.54 o
   0   5  10        0.60        0.65        1.70 o
   1   5  10       38.10       36.52        1.53 o
   2   5  10      183.05      172.03        5.70 o
   3   5  10       30.05       33.36        1.47 o
   4   5  10        3.70        4.38        0.87 o
   5   5  10        5.40        5.88        1.10 o
   0   6  10        5.20        7.48        1.00 o
   1   6  10        9.95       11.41        0.75 o
   2   6  10        1.10        1.22        0.49 o
   3   6  10        1.15        1.10        0.55 o
   4   6  10        8.15        7.62        1.11 o
   5   6  10       21.30       23.30        3.31 o
   0   7  10       26.30       25.91        1.90 o
   1   7  10        1.05        1.21        0.85 o
   2   7  10        0.80        0.88        0.95 o
   3   7  10        1.35        1.61        0.92 o
   0   8  10       14.60       12.12        1.90 o
   1   8  10        1.55        5.75        1.11 o
   1   0  11       41.60       39.76        1.50 o
   2   0  11        1.30        2.45        0.50 o
   3   0  11      111.00      106.41        3.40 o
   4   0  11       49.90       49.28        2.20 o
   5   0  11       36.30       34.26        1.50 o
   6   0  11        1.70        3.07        0.90 o
   7   0  11        2.10        0.04        2.70 o
   0   1  11       41.10       36.43        1.60 o
   1   1  11       21.05       20.94        0.67 o
   2   1  11       37.75       40.63        1.29 o
   3   1  11       10.80       11.57        0.69 o
   4   1  11       23.15       23.89        1.01 o
   5   1  11       40.75       39.08        1.49 o
   6   1  11       32.40       33.20        2.07 o
   0   2  11      101.40      108.36        3.80 o
   1   2  11       28.15       26.72        1.19 o
   2   2  11       23.15       26.33        1.46 o
   3   2  11       21.20       19.08        1.58 o
   4   2  11       28.35       28.34        1.32 o
   5   2  11       10.30       11.70        0.81 o
   6   2  11       14.85       15.58        1.30 o
   0   3  11      222.20      207.30       10.90 o
   1   3  11       20.80       19.76        0.94 o
   2   3  11       24.45       24.12        1.85 o
   3   3  11        7.50        7.24        1.20 o
   4   3  11       31.05       29.08        1.68 o
   5   3  11       44.30       40.81        2.33 o
   6   3  11       35.55       32.97        3.06 o
   0   4  11        3.70        3.75        0.90 o
   1   4  11       32.95       33.43        1.35 o
   2   4  11       28.65       30.26        1.59 o
   3   4  11        2.20        2.18        0.63 o
   4   4  11       53.00       49.62        2.65 o
   5   4  11       92.25       89.00        5.16 o
   6   4  11       14.65       17.30        2.39 o
   0   5  11        6.10        6.10        1.00 o
   1   5  11       13.25       14.95        0.99 o
   2   5  11        0.50        0.92        0.54 o
   3   5  11       11.80       13.49        1.04 o
   4   5  11        0.40        0.84        0.63 o
   5   5  11        0.15        0.84        2.30 o
   0   6  11       32.00       35.69        2.40 o
   1   6  11        0.35        0.33        0.96 o
   2   6  11        5.55        6.60        1.07 o
   3   6  11        6.05        7.00        1.03 o
   4   6  11       19.20       16.56        2.84 o
   0   7  11        0.60        1.06        1.70 o
   1   7  11        8.75        9.35        1.32 o
   2   7  11        3.65        4.97        0.96 o
   3   7  11       19.75       19.64        2.49 o
   0   0  12       65.50       53.83        4.10 o
   1   0  12       18.00       17.82        1.00 o
   2   0  12      302.90      283.52       10.70 o
   3   0  12       22.50       21.84        1.10 o
   4   0  12       12.40       10.30        0.90 o
   5   0  12        0.50        1.13        0.71 o
   6   0  12        5.50        8.30        1.70 o
   0   1  12        1.00        1.63        0.60 o
   1   1  12       14.15       14.04        0.57 o
   2   1  12        7.60        8.70        0.67 o
   3   1  12       21.40       19.40        1.19 o
   4   1  12       21.60       21.39        1.05 o
   5   1  12       53.80       50.62        2.30 o
   6   1  12        8.20        9.35        2.37 o
   0   2  12       68.70       57.77        3.20 o
   1   2  12      154.90      148.89        4.62 o
   2   2  12       21.55       19.07        1.63 o
   3   2  12       38.90       40.92        2.38 o
   4   2  12        9.35        9.94        0.68 o
   5   2  12       15.45       17.14        1.90 o
   6   2  12        4.95        5.90        1.70 o
   0   3  12       71.90       70.02        3.20 o
   1   3  12       32.30       28.91        2.01 o
   2   3  12       19.80       19.23        1.87 o
   3   3  12       17.05       19.15        1.30 o
   4   3  12        0.25        1.10        0.78 o
   5   3  12       -1.60        0.61        1.42 o
   6   3  12        8.55       14.31        2.31 o
   0   4  12        2.10        3.14        1.00 o
   1   4  12       60.70       57.39        2.58 o
   2   4  12       -1.30        0.01        1.07 o
   3   4  12        1.35        0.47        0.81 o
   4   4  12        0.30        0.97        0.71 o
   5   4  12        1.85        4.29        1.37 o
   0   5  12       34.80       32.22        2.30 o
   1   5  12        6.95        7.09        0.71 o
   2   5  12        9.55        9.29        0.99 o
   3   5  12       16.50       16.45        1.46 o
   4   5  12        1.15        0.66        1.25 o
   0   6  12        8.40        8.75        1.60 o
   1   6  12       12.15       12.07        1.15 o
   2   6  12        8.85       10.81        1.07 o
   3   6  12        7.90        9.28        1.38 o
   0   7  12        0.20        0.35        1.34 o
   1   7  12       10.60       10.14        1.42 o
   2   7  12        0.60        0.17        1.78 o
   1   0  13        0.60        0.51        0.62 o
   2   0  13        0.00        0.02        0.01 o
   3   0  13       81.00       77.13        3.80 o
   4   0  13       17.40       18.92        1.20 o
   5   0  13       46.30       47.12        3.90 o
   6   0  13       10.80        7.12        4.40 o
   0   1  13        2.00        3.58        0.50 o
   1   1  13       15.25       15.61        0.57 o
   2   1  13       24.95       26.59        1.20 o
   3   1  13       42.65       39.72        1.58 o
   4   1  13       16.40       16.37        0.86 o
   5   1  13        7.05        7.66        0.99 o
   6   1  13       10.95       12.59        2.24 o
   0   2  13       38.60       33.77        2.70 o
   1   2  13       87.45       83.51        2.39 o
   2   2  13       20.70       21.00        1.19 o
   3   2  13        6.05        6.65        1.14 o
   4   2  13       11.25       11.77        1.53 o
   5   2  13        1.90        3.16        0.67 o
   0   3  13        7.10        8.46        0.80 o
   1   3  13        8.15        8.20        1.32 o
   2   3  13       36.70       31.24        2.99 o
   3   3  13       10.45       14.06        1.53 o
   4   3  13       14.25       15.71        1.36 o
   5   3  13        5.60        8.28        1.79 o
   0   4  13        1.50        1.97        0.90 o
   1   4  13       37.00       31.87        1.60 o
   2   4  13       20.35       18.23        1.88 o
   3   4  13       49.60       50.53        3.13 o
   4   4  13       10.80        9.88        1.42 o
   5   4  13        5.20        0.46        2.10 o
   0   5  13        4.70        5.79        1.00 o
   1   5  13        4.05        4.18        1.03 o
   2   5  13       25.25       24.99        2.08 o
   3   5  13       18.85       17.06        1.63 o
   4   5  13        2.65        1.31        1.13 o
   0   6  13       20.70       17.13        2.20 o
   1   6  13       23.40       24.35        1.88 o
   2   6  13        1.75        0.92        1.43 o
   3   6  13        2.40        3.13        1.57 o
   0   0  14       11.80       12.88        1.00 o
   1   0  14       33.70       31.68        1.50 o
   2   0  14        1.70        0.12        0.70 o
   3   0  14       11.10       11.85        1.00 o
   4   0  14       64.90       58.28        4.80 o
   5   0  14        1.20        0.29        1.80 o
   0   1  14       30.50       25.88        1.40 o
   1   1  14       -0.30        0.32        0.34 o
   2   1  14       37.90       34.23        1.58 o
   3   1  14       20.40       18.42        1.25 o
   4   1  14        8.85        9.85        0.92 o
   5   1  14       22.30       21.13        2.75 o
   0   2  14        9.20        9.83        0.80 o
   1   2  14       16.40       15.64        0.90 o
   2   2  14       17.50       17.81        1.25 o
   3   2  14       42.05       38.13        2.18 o
   4   2  14        3.15        4.81        1.11 o
   5   2  14        2.35        3.89        1.48 o
   0   3  14        1.70        2.43        0.70 o
   1   3  14        7.40        9.46        0.87 o
   2   3  14        4.60        4.47        1.06 o
   3   3  14        2.10        1.97        1.65 o
   4   3  14        4.75        5.87        1.63 o
   0   4  14        9.30        9.46        1.10 o
   1   4  14        8.90        6.18        1.87 o
   2   4  14        4.90        5.05        1.25 o
   3   4  14       -0.45        0.60        1.71 o
   4   4  14        9.25        6.57        2.24 o
   0   5  14        0.30        0.21        0.99 o
   1   5  14       18.55       19.10        1.52 o
   2   5  14        7.20        8.41        1.94 o
   3   5  14        3.00        2.12        1.69 o
   0   6  14        2.30        2.17        1.40 o
   1   6  14        6.20        6.98        1.21 o
   1   0  15        7.90        6.49        0.70 o
   2   0  15        4.20        5.12        0.60 o
   3   0  15       -0.60        0.69        0.93 o
   4   0  15        0.70        1.59        1.51 o
   5   0  15       -3.30        0.00        3.70 o
   0   1  15       11.90       14.73        0.70 o
   1   1  15       33.45       28.62        1.39 o
   2   1  15       16.70       18.78        1.00 o
   3   1  15       17.20       15.90        1.14 o
   4   1  15        4.10        5.63        0.96 o
   0   2  15        1.20        1.66        0.70 o
   1   2  15        8.00        7.79        0.81 o
   2   2  15        4.35        6.24        0.94 o
   3   2  15       10.25       11.63        1.17 o
   4   2  15       10.15       10.50        1.56 o
   0   3  15        3.10        4.12        0.80 o
   1   3  15        4.00        3.75        0.71 o
   2   3  15        1.20        1.94        0.83 o
   3   3  15       12.90       11.69        1.37 o
   4   3  15       15.15       14.79        2.67 o
   0   4  15        7.60        7.95        1.20 o
   1   4  15        4.20        5.45        0.85 o
   2   4  15       20.95       18.56        2.04 o
   3   4  15        6.40        5.91        1.66 o
   0   5  15       31.50       27.55        2.90 o
   1   5  15       36.00       32.04        3.47 o
   2   5  15        1.55        0.33        3.54 o
   0   0  16        1.60        1.75        0.80 o
   1   0  16        0.30        0.16        0.55 o
   2   0  16        1.90        3.29        0.80 o
   3   0  16       18.10       16.71        2.50 o
   4   0  16       -0.60        1.90        5.11 o
   0   1  16        6.70        5.61        0.60 o
   1   1  16        5.25        5.87        0.68 o
   2   1  16        2.30        4.20        0.83 o
   3   1  16        0.35        0.89        1.06 o
   4   1  16        5.00        8.39        2.24 o
   0   2  16       76.00       67.01        4.10 o
   1   2  16        2.20        3.11        0.78 o
   2   2  16        1.50        1.53        0.85 o
   3   2  16       15.75       17.95        1.90 o
   0   3  16       47.00       39.05        3.50 o
   1   3  16       12.75       13.23        1.57 o
   2   3  16       12.15       13.98        1.42 o
   3   3  16        3.20        3.87        1.55 o
   0   4  16       13.60       11.87        2.60 o
   1   4  16       23.45       18.53        2.64 o
   2   4  16       10.20       12.78        2.08 o
   1   0  17        5.90        6.98        1.60 o
   2   0  17        2.10        3.09        1.40 o
   3   0  17       53.00       54.25        8.90 o
   0   1  17       25.40       27.05        2.10 o
   1   1  17        8.55        7.89        1.10 o
   2   1  17       16.25       17.34        1.84 o
   3   1  17       13.10       15.28        2.02 o
   0   2  17       31.10       28.59        2.90 o
   1   2  17       15.95       16.82        1.75 o
   2   2  17        3.40        2.22        1.35 o
   0   3  17       -0.10        0.00        1.20 o
   1   3  17        0.05        1.42        1.92 o
   0   0  18       -0.50        1.29        4.81 o
   1   0  18       -0.20        0.06        1.34 o
   0   1  18        7.40        7.80        2.50 o
   1   1  18        7.25        8.45        1.56 o
